# Supplementary material for: Telemonitoring in Long-COVID Patients—Preliminary Findings
Source: Int J Environ Res Public Health. 2022 Apr 26;19(9):5268. doi: 10.3390/ijerph19095268 (PMC9103243; doi:10.3390/ijerph19095268)
Supplement: Supplementary file 1 [file ijerph-19-05268-s001.zip]

Archive with 1 entries (1 files):
- ijerph-1645343-supplementary.pdf
